# Supplementary material for: MicroRNA-141 Represses HBV Replication by Targeting PPARA
Source: PLoS One. 2012 Mar 30;7(3):e34165. doi: 10.1371/journal.pone.0034165 (PMC3316618; doi:10.1371/journal.pone.0034165)
Supplement: Information S1 — The expression level of miR-141 was relative low in HepG2 cells. Total RNA was extracted from the cultured cells using Trizol Reagent (Invitrogen) and the expression levels of small RNAs were confirmed by quantitative RT-PCR using miRNA Real-Time PCR Assay kit (CW Biotech, China) according to the manufacturer's protocol. The expression level of miR-141 was relative low compared with miR-24 which is expressed constitutively in HepG2 cells. The forward primer of RNAs amplification was RNA specific as shown in the table, and the reverse primer was a universal primer containing in the kit. The U6 snRNA expression level was used for normalization. (XLS) [file pone.0034165.s001.xls]

## Sheet: Sheet1
Block Type	96alum
Chemistry	SYBR_GREEN
Experiment File Name	D:\HW\hw-2011-11-04.eds
Experiment Run End Time	2011-11-04 15:42:58 PM PDT
Instrument Type	sds7500
Passive Reference	ROX
Well	Sample Name	Target Name	Task	Reporter	Quencher	Cт	Cт Mean	Cт SD	Ratio(relative to U6)	STDEV
A5	Sample 1	5S rRNA	UNKNOWN	SYBR	None	8.81775	8.84024	0.0200973
A6	Sample 1		UNKNOWN	SYBR	None	8.85645	8.84024	0.0200973	79.8203	1.11524
A7	Sample 1		UNKNOWN	SYBR	None	8.84651	8.84024	0.0200973
B5	Sample 2	U6 snRNA	UNKNOWN	SYBR	None	15.1208	15.1589	0.03665
B6	Sample 2		UNKNOWN	SYBR	None	15.1939	15.1589	0.03665	1	0.0254481
B7	Sample 2		UNKNOWN	SYBR	None	15.162	15.1589	0.03665
C5	Sample 3	miR-24	UNKNOWN	SYBR	None	21.4816	21.4578	0.0210045
C6	Sample 3		UNKNOWN	SYBR	None	21.4499	21.4578	0.0210045	0.0127016	0.000184282
C7	Sample 3		UNKNOWN	SYBR	None	21.4418	21.4578	0.0210045
G5	Sample 7	miR-141	UNKNOWN	SYBR	None	26.2241	26.3359	0.120081
G6	Sample 7		UNKNOWN	SYBR	None	26.3207	26.3359	0.120081	0.000431906	3.57208e-05
G7	Sample 7		UNKNOWN	SYBR	None	26.4629	26.3359	0.120081
H5		NTC(no template control)	NTC	SYBR	None	42.0393	42.0393
Analysis Type	Singleplex
Endogenous Control	Target 1
RQ Min/Max Confidence Level	95.0
Reference Sample	Sample 2
	Primer name	Sequence(5'to3')
	5SRRNA	CGACCGGGTGCTGTAGGCT
	U6	CCTCGCTTCGGCAGCACA
	PMIR24	TGGCTCAGTTCAGCAGGAACAG
	PMIR141	GCGTAACACTGTCTGGTAAAGATGG
